# Supplementary material for: A novel strain of Leishmania braziliensis harbors not a toti- but a bunyavirus
Source: PLoS Negl Trop Dis. 2024 Dec 27;18(12):e0012767. doi: 10.1371/journal.pntd.0012767 (PMC11717295; doi:10.1371/journal.pntd.0012767)
Supplement: S1 Table — (XLSX) [file pntd.0012767.s006.xlsx]

## Sheet: Table S1 
Isolate	SRA accession
Lb-7529	ERR3988461
Lb-7740	ERR3988463
Lb-7933	ERR3988465
Lb-8025	ERR3988466
Lb-8102	ERR3988467
Lb-CUM138	ERS375117
Lb-CUM29	ERR471302
Lb-CUM41	ERS375109
Lb-ESP2	ERS2596443
Lb-LC1565	ERR377654
Lb-LC1569	ERS333882
Lb-LC2141	ERS333883
Lb-NC	ERS2596392
Lb-PER012	ERS370834
Lb-PER016	ERS370835
Lb-PER065	ERS370836
Lb-PER094	ERS370840
Lb-RO393	ERR3150801
Lb2-CUM555	ERR877281
Lb2-CUM663	ERR877282
Lb2-PER163	ERR467298
Lb3-HBO	ERR3150831
Lb3-LIS	ERR3150824
Lb4-7616	ERR3988462
Lb4-7864	ERR3988464
Lg-204-365	SRR8179913
Lg-M4147	SRR1662195
Lg-S8104	ERR6188759
Lla-216-34	SRR8179821
Ln-CL223	ERR205764
Ln-HOMI-81	ERR6188758
Ln-M5533	SRR1657911
Lpa-CL085	ERR205773
Lpa-PSC1	SRR1552486
Lpa-REST417	ERR3656054
Lpa-S7762	ERR3648455
Lpa-S7842	ERR3648456
Lpa-S8036	ERR3648457
Lpa-S8046	ERR3648458
Lpa-S8049	ERR3648459
Lpa-S8056	ERR3648460
Lpa-S8061	ERR3648461
Lpa-S8087	ERR3648463
Lpa-S8117	ERR3648466
Lpa-S8124	ERR3648467
Lpa-S8136	ERR3648469
Lpa-WR120	SRR1662198
Lpe-HB83	ERR662608
Lpe-LCA04	ERR662626
Lsh-M8408	SRR1657909
