# Supplementary material for: A novel strain of Leishmania braziliensis harbors not a toti- but a bunyavirus
Source: PLoS Negl Trop Dis. 2024 Dec 27;18(12):e0012767. doi: 10.1371/journal.pntd.0012767 (PMC11717295; doi:10.1371/journal.pntd.0012767)
Supplement: S2 Table — Samples included into interspecific- and intraspecific hybrid analysis are marked on the right. (XLSX) [file pntd.0012767.s007.xlsx]

## Sheet: Table S2 
		Hybrid analyses
Isolate	SRA accession	Interspecific	Intraspecific
Lb-7529	ERR3988461	X
Lb-7740	ERR3988463	X
Lb-7933	ERR3988465	X
Lb-8025	ERR3988466	X
Lb-8102	ERR3988467	X
Lb-CUM138	ERS375117	X	X
Lb-CUM29	ERR471302	X	X
Lb-CUM41	ERS375109	X	X
Lb-ESP2	ERS2596443	X
Lb-LC1565	ERR377654	X	X
Lb-LC1569	ERS333882	X	X
Lb-LC2141	ERS333883	X	X
Lb-NC	ERS2596392	X
Lb-PER012	ERS370834	X	X
Lb-PER016	ERS370835	X	X
Lb-PER065	ERS370836	X	X
Lb-PER094	ERS370840	X	X
Lb-RO393	ERR3150801	X
Lpe-D8	ERS467747	X
Lpe-HB22	ERS467718	X
Lpe-HB56	ERS467722	X
Lpe-HB83	ERS467724	X
Lpe-LC1015	ERS467746	X
Lpe-LC468	ERS467731	X
Lpe-LCA04	ERS3967515	X
LpxLb-LC1407	ERS467751	X
LpxLb-LH1099	ERS467750	X
LpxLb-PER011	ERS370833	X
