# Supplementary material for: A novel strain of Leishmania braziliensis harbors not a toti- but a bunyavirus
Source: PLoS Negl Trop Dis. 2024 Dec 27;18(12):e0012767. doi: 10.1371/journal.pntd.0012767 (PMC11717295; doi:10.1371/journal.pntd.0012767)
Supplement: S3 Table — (XLSX) [file pntd.0012767.s008.xlsx]

## Sheet: Table S3
Contig ID	Segment	Acc. No.	Length (bp)	ORF length (aa)	Coverage (RPKM)	Terminal complementary sequence
TRINITY_DN7699_c3_g10_i2_len_5816	L	OR863254	5815	1905	408.8	AAGAAUUC
TRINITY_DN8198_c2_g5_i7_len_1073	M	OR863255	1071	316	366.8	UUCAAACA
TRINITY_DN7960_c1_g1_i8_len_868	S	OR863256	816	177	11010.4	AAGAUUUC
